# Supplementary material for: Construction of CoP2-Mo4P3/NF Heterogeneous Interfacial Electrocatalyst for Boosting Water Splitting
Source: Nanomaterials (Basel). 2022 Dec 23;13(1):74. doi: 10.3390/nano13010074 (PMC9824638; doi:10.3390/nano13010074)
Supplement: Supplementary file 1 [file nanomaterials-13-00074-s001.zip]

Archive with 1 entries (1 files):
- nanomaterials-2107522-supplementary.pdf
